# Supplementary material for: Wellbeing, quality of life, presence of concurrent diseases, and survival times in untreated and treated German Shepherd dogs with dwarfism
Source: PLoS One. 2021 Aug 9;16(8):e0255678. doi: 10.1371/journal.pone.0255678 (PMC8351940; doi:10.1371/journal.pone.0255678)
Supplement: S2 File — (XLSX) [file pone.0255678.s002.xlsx]

## Sheet: Tabelle1
group	id	origin code	country	age_days	adult	gender_m_f	spayed/neutered	spayed_neutered_code (fs=1, fi=2, mn=3, mi=4)	age spayed_neutered (years)	normal_body_size (1=yes;2=no)	normal_stature (1=yes;2=no)	shoulder_height_cm	body_weight_kg	concurrent_dx (1=yes;2=no)	orthopedic_dx (1=yes;2=no)	comment	dermatologic_dx (1=yes;2=no)	comment	ophtalmologic_dx (1=yes;2=no)	comment	EPI (1=yes;2=no)	comment	GI_dx (1=yes;2=no)	comment	neurologic_dx (1=yes;2=no)	comment	CNE (1=yes;2=no)	comment	neoplastic_dx (1=yes;2=no)	comment	cardiac_dx (1=yes;2=no)	comment	endocrine_dx (1=yes;2=no)	comment	urogenital_dx (1=yes;2=no)	comment	respiratory_dx (1=yes;2=no)	comment	food_intake_score	exercise_demand_score	playing_behaviour_score	social_behaviour_score	sleeping_behaviour_score	walks_yard	mean_walking_duration_day_min	quality_life_score	dead (alive=0, dead=1)	age_death_days	age_alive_days
1	6	2	USA	365	2	1	No	2	We are concerned that she won't make it through anesthesia	1	1	33	11.7	1	2		1	almost no hair	2		2		2		2		2		2		2		1		2		2		5	5	5	5	4	2		5	0	365	365
1	9			1095	1	2	No	4	The vet was worried about using sedation because of his health issues so we declined neutering.	1	2	40	8.2	1	1		2		2		2		2		2		1		2		2		1		2		2		6	1	3	5	3	1	15	5	0	1095	1095
1	14	1	NL	1460	1	1	No	2		1	1	45	12	1	2		1	Hair loss	2		2		2		2		2		2		2		1		2		2		5	6	6	3	4	1	225	5	0	1460	1460
1	15	3	NZ	2190	1	2	No	4		1	2	35	15	1	2		1	pyoderma	2		2		2		2		2		2		2		1		2		2		5	3	5	5	4	2		5	0	2190	2190
1	38	3	South Africa	1460	1	2	No	4		1	2	39	12.5	1	1		2		2		2		2		2		2		2		2		1		2		2		4	5	6	6	4	1	15	2	0	1460	1460
1	73	3	AUS	329	2	1	Yes, at the age of:...	1	0.9	1	2	36	11	1	2		2		2		2		2		2		2		2		2		1		2		2		4	6	6	6	4	1	90	6	0	329	329
1	117	1	UK	2555	1	2	No	4		1	1	40	16	1	2		1	seborrhea oleosa, pyoderma and alopecia	2		2		2		2		1		2		2		1		2		2		3	4	4	6	4	1	30	3	1	2555
1	241	1	GER	37	2	2	Nein	4		1	2	10	2	1	2		2		2		2		2		2		2		2		2		1		2		2		1	6	6	6	1	1	60	5	1	37
1	135	1	GER	183	2	2	Nein	4		1	2	30	10	1	2		2		2		2		1	V.a. Futtermittelunverträglichkeit	2		2		2		2		1		2		2		1	6	6	6	1	1	60	5	1	183
1	156	1	GER	365	2	1	Nein	2		1	1	50	22	1	2		2		2		2		2		2		2		2		2		1		2		2		6	6	6	3	4	2		6	0	365	365
1	101	1	GER	110	2	2	Nein	4		1	2	15	2	1	2		2		2		2		2		2		2		2		2		1		2		2		6	6	6	5	4	2		3	1	110
1	102	1	GER	110	2	1	Nein	2		1	2	20	3	1	2		2		2		2		2		2		2		2		2		1		2		2		6	6	4	4	4	2		3	1	110
2	10	2	USA	2446	1	1	Yes, at the age of:...	1	1	1	1	33	11.8	1	2		1	pyoderma	1	over tearing	2		2		2		2		2		2		1		2		2		3	3	3	1	4	2		6	0	2446	2446
2	11	2	Canada	2920	1	1	Yes, at the age of:...	1	1	1	1	30.5	11	1	1		1	never grew adult fur	2		2		2		2		2		2		2		1		2		2		5	4	4	5	3	1	30	5	1	2920
2	16	2	USA	2555	1	1	Yes, at the age of:...	1	0.7	1	2	30.5	12.7	1	2		1	Hair loss, pyodermie	2		2		2		2		2		1	Last 8 months of her life in her lymph nodes treated with chemo but spread to her stomach and liver.	2		1		2		2		4	4	5	6	4	1	75	6	1	2555
2	19	3	AUS	183	2	2	No	4		1	1	26	3.7	1	2		2		2		2		2		2		2		2		2		1		2		2		4	5	5	5	4	2		5	0	183	183
2	20	2	Canada	4380	1	1	Yes, at the age of:...	1	0.5	1	1	48	15.5	1	1		1		2		2		2		2		1		2		2		1		2		2		4	4	5	5	4	2		6	0	4380	4380
2	22	1	UK	1095	1	1	Yes, at the age of:...	1	1	1	1	44	18	1	2		1		2		2		2		2		2		2		2		1		2		2		4	6	6	3	4	1	45	6	0	1095	1095
2	23	1	UK	2263	1	2	Yes, at the age of:...	3	0.5	1	1	49	26	1	1	incomplete ossification of C1/C2	1		2		2		2		2		2		2		2		1		2		2		6	4	4	3	4	1	30	6	0	2263	2263
2	26	1	UK	3650	1	2	No	4		1	1	35	14	1	2		2		2		2		2		2		2		2		2		1		2		2		5	6	6	4	4	1	135	6	1	3650
2	28	2	Canada	730	1	2	No	4		1	2	52	28	1	2		1		2		2		2		2		2		2		2		1		2		2		2	6	6	3	4	1	45	6	0	730	730
2	41	2	USA	1278	1	1	Yes, at the age of:...	1	1	1	1	25	6.5	1	2		1		1		2		2		2		2		2		2		1		2		2		3	5	6	3	4	2		6	0	1278	1278
2	43	3	Brazil	1716	1	1	Yes, at the age of:...	1	1.5	1	1	30	13	1	2		1		2		2		1		2		2		2		2		1		2		2		5	5	6	6	4	1	90	5	0	1716	1716
2	50	3	AUS	1095	1	1	Yes, at the age of:...	1	0.8	1	1	42	13	1	2		2		2		2		2		2		2		2		2		1		2		2		5	6	6	3	4	2		6	0	1095	1095
2	72	2	USA	1278	1	1	Yes, at the age of:...	1	3	1	2	33	7.1	1	2		2		2		2		1		2		2		2		1	Heart murmur	1		2		2		3	6	6	3	4	1	45	6	0	1278	1278
2	75	2	USA	2738	1	2	Yes, at the age of:...	3	1.5	1	2	36	7.6	1	2		2		2		2		2		2		2		2		2		1		2		2		6	2	3	2	4	1	30	4	0	2738	2738
2	77			730	1	1	Yes, at the age of:...	1	0.7	1	1	38	13.2	1	2		1	pyoderma	2		2		2		2		2		2		2		1		2		2		5	6	6	3	4	2		6	0	730	730
2	82	3	AUS	1825	1	1	Yes, at the age of:...	1	2	1	1	36	12	1	2		1		2		2		2		2		2		2		2		1		2		2		5	4	6	2	4	2		6	0	1825	1825
2	83	2	USA	1095	1	2	Yes, at the age of:...	3	0.25	1	1	20	4.8	1	2		1	Hair loss, history of pyoderma- not currently	2		2		1	Periodic diarrhea	1	Hypermetric front legs	2		2		2		1		2		2		3	4	5	3	3	2		4	0	1095	1095
2	95	3	AUS	2008	1	1	Yes, at the age of:...	1	1	1	1	29	12.3	1	2		2		2		2		2		2		2		2		2		1		2		2		6	5	6	1	4	1	30	6	0	2008	2008
2	119			1643	1	2	Yes, at the age of:...	3	0.8	1	2	37	12.7	1	2		2		2		2		2		1	seizures, every 6 weeks	2		2		1	PDA, he had heart surgery at 6 months. 6 out of 6 murmur.	1		2		2		5	6	6	3	4	1	90	6	0	1643	1643
2	206	1	GER	4745	1	2	Ja, und zwar im Alter von... (bitte notieren)	3	1	1	1	42	22	1	2		1	Pyodermie, Ohrinfektionen	2		2		2		2		2		2		2		1		2		2		5	5	6	2	3	1	135	5	0	4745	4745
2	144	1	GER	183	2	2	Nein	4		1	1	28	4.8	1	2		2		2		2		2		2		1		2		2		1		2		1	Akustisch verminderte Aufnahme Fähigkeiten	4	3	4	6	2	1	135	3	0	183	183
2	46	1	GER	4745	1	1	Ja, und zwar im Alter von... (bitte notieren)	1	0.7	1	1	40	10	1	2		1		2		2		2		2		2		2		1	ab dem 10. Lebensjahr	1		2		2		5	5	5	2	4	1	45	4	1	4745
3	88	1	UK	2555	1	2	Yes, at the age of:...	3	2	1	1	35	24.5	1	2		1	itching ears	2		2		2		2		2		2		2		1		2		2		6	4	4	3	4	1	90	5	0	2555	2555
3	40	1	NL	2555	1	1	Yes, at the age of:...	1	1.5	1	1	48	14	1	2		2		2		2		2		2		2		2		2		1		2		2		6	5	5	3	4	1	180	5	0	2555	2555
3	62	1	NL	2555	1	2	Yes, at the age of:...	3	1.5	1	1	53	22	1	1	incomplete ossification of C1/C2	1		2		2		2		2		2		2		2		1		2		2		6	4	3	3	4	1	45	4	0	2555	2555
3	64	1	NL	2555	1	2	Yes, at the age of:...	3	1.5	1	1	54	22	1	2		2		2		2		2		2		2		2		2		1		2		2		6	4	3	3	4	1	45	4	0	2555	2555
3	65	1	NL	1278	1	1	Yes, at the age of:...	1	1	1	1	20	11	1	2		2		2		2		2		2		2		2		2		1		2		2		4	2	2	2	4	1	45	2	1	1278
3	66	1	NL	548	2	2	Yes, at the age of:...	3	0.7	1	1	50	20	1	1	incomplete ossification C1/C2	2		2		2		2		2		2		2		2		1		2		2		5	5	5	3	4	1	45	4	1	548
3	67	1	NL	256	2	1	No	2		1	1	40	15	1	2		2		2		2		2		2		2		2		2		1		2		2		4	4	4	4	4	1	45	2	1	256
3	68	1	NL	2555	1	1	Yes, at the age of:...	1	1.5	1	1	55	22	1	2		2		2		2		2		2		2		2		2		1		2		2		4	5	5	4	4	1	180	4	1	2555
3	12	1	UK	2190	1	2	Yes, at the age of:...	3	2	1	1	50	24.5	1	1	incomplete ossification of C1/C2	1	Continuous infection of skin, Flaky ears which itch and sometimes bleed	1	Keratitis	2		2		2		2		2		2		1		2		2		4	3	4	2	4	1	90	4	0	2190	2190
3	13	2	USA	2190	1	1	Yes, at the age of:...	1	1	1	1	43	12.7	1	1	incomplete ossification of C1/C2	1	controled with medicated shampoo 2 x month	2		2		2		2		2		2		1	PDA, heart murmur at birth corrected with surgery	1		2		2		6	4	4	5	4	2		6	0	2190	2190
3	24			1278	1	1	No	2		1	1	35	12	1	2		1		2		2		2		2		2		2		2		1		2		2		5	6	6	3	4	1	135	5	1	1278
3	126			1825	1	1	Yes, at the age of:...	1	0.8	1	2	40	13	1	1	Trichterbrust	2		2		2		2		1	epilepsia	2		2		1	PDA	1		2		2		4	4	4	3	4	1	45	5	0	1825	1825
3	191	1	GER	4015	1	2	Ja, und zwar im Alter von... (bitte notieren)	3	0.7	1	1	46	18	1	1	Arthrose	2		2		2		2		2		2		2		1	PDA > Coil Embolisation 11/2005	1		1	Phimose mit Penisvorfall	2		6	3	2	5	3	1	45	5	0	4015	4015
0	26	1	GER	219	2	1	Nein	2		2		52	28	2	2		2		2		2		2		2		2		2		2		2		2		2		5	5	6	5	4	1	180	6	0	219	219
0	27			1825	1	1	Ja, und zwar im Alter von... (bitte notieren)	1	2	2		53	32.4	1	2		1	chron. Ohrenentzündung	2		2		2		2		2		2		2		2		2		2		5	5	5	6	4	1	135	4	0	1825	1825
0	28			2190	1	2	Nein	4		2		65	40.5	1	2		1	Perianalfisteln	2		2		2		2		2		2		2		2		2		2		5	5	5	5	4	1	15	6	0	2190	2190
0	29	1	GER	1460	1	1	Nein	2		2		60	36.8	2	2		2		2		2		2		2		2		2		2		2		2		2		6	6	6	5	4	1	225	6	0	1460	1460
0	30	1	GER	2190	1	2	Nein	4		2		65	38	1	2		1		2		2		2		2		2		2		2		2		2		2		5	6	6	3	4	1	45	6	0	2190	2190
0	31	1	GER	4745	1	1	Ja, und zwar im Alter von... (bitte notieren)	1	0.6	2		70	32	1	1	Arthrose	2		2		2		2		2		2		2		2		1	Hypothyreose	2		2		6	3	5	6	4	1	135	6	0	4745	4745
0	32	1	GER	2555	1	1	Ja, und zwar im Alter von... (bitte notieren)	1	0.8	2		58	32.2	1	1		2		2		2		2		2		2		1		2		2		2		2		6	6	5	5	4	1	135	6	0	2555	2555
0	33	1	GER	730	1	1	Ja, und zwar im Alter von... (bitte notieren)	1	0.8	2		62	30	2	2		2		2		2		2		2		2		2		2		2		2		2		4	6	6	6	4	1	135	6	0	730	730
0	34	1	GER	1460	1	1	Ja, und zwar im Alter von... (bitte notieren)	1	1	2		60	26.6	1	2		2		2		2		2		2		2		2		2		2		2		1	eosinophile Bronchopneumonie	6	6	6	3	4	1	90	6	0	1460	1460
0	35	1	GER	2555	1	1	Ja, und zwar im Alter von... (bitte notieren)	1	2	2		63	30	1	1		1	perivulväre Dermatitis	2		2		2		2		2		2		2		2		2		2		5	6	6	4	4	1	90	6	0	2555	2555
0	36	1	GER	2190	1	2	Nein	4		2		65	35	1	2		2		2		2		2		2		2		2		1		2		2		2		6	6	6	4	4	1	60	6	1	2190
0	37	1	GER	3650	1	1	Ja, und zwar im Alter von... (bitte notieren)	1	2	2		60	35	1	1		2		2		2		1	Futtermittelallergie (Erbrechen ohne Diät), Magendrehung	2		2		2		2		2		2		2		6	5	4	3	4	1	90	4	1	3650
0	38	1	GER	4380	1	1	Ja, und zwar im Alter von... (bitte notieren)	1	5	2		60	28	1	1	Arthrose linkes Schultergelenk, hat sich dann stetig verschlechtert, am Ende Verdacht auf Osteomyelistis vs. Osteosarkom	2		2		2		2		2		2		2		2		2		2		2		6	5	4	5	4	1	135	5	1	4380
0	39	1	GER	2008	1	1	Ja, und zwar im Alter von... (bitte notieren)	1	4.5	2		60	35	1	1		1		2		2		2		2		2		2		2		2		2		2		6	5	6	3	4	1	90	6	0	2008	2008
0	40	1	GER	730	1	1	Nein	2		2		60	35	2	2		2		2		2		2		2		2		2		2		2		2		2		5	5	5	6	4	1	75	5	0	730	730
0	41	1	GER	4015	1	1	Ja, und zwar im Alter von... (bitte notieren)	1	10	2		55	32	1	2		1	Perianalfisteln	2		2		2		2		2		1	Milztumor	2		1	Hypothyreose	2		2		3	3	3	1	4	1	60	4	1	4015
0	42			4380	1	1	Ja, und zwar im Alter von... (bitte notieren)	1	7	2		63	38	1	1		2		1		2		2		2		2		1	Mammakarzinom	2		2		2		2		6	6	6	2	4	1	180	5	0	4380	4380
0	43	1	GER	2373	1	2	Ja, und zwar im Alter von... (bitte notieren)	3	5.5	2		61.5	34	1	1	Ellbogendysplasie (fragmented coronoid process, FCP)	1	Flohstichallergie	2		2		1	Futterunverträglichkeit Rind (Durchfall, Erbrechen)	2		2		2		2		2		2		2		6	6	6	4	4	1	45	6	0	2373	2373
0	44	1	GER	2555	1	1	Nein	2		2		60	28	2	2		2		2		2		2		2		2		2		2		2		2		2		5	6	6	5	4	1	45	6	0	2555	2555
0	45	1	GER	1825	1	1	Nein	2		2		61	28	2	2		2		2		2		2		2		2		2		2		2		2		2		5	5	5	3	4	1	45	5	0	1825	1825
0	47			1825	1	1	Nein	2		2		60	32	2	2		2		2		2		2		2		2		2		2		2		2		2		6	6	6	3	4	1	45	6	0	1825	1825
0	50	1	GER	730	1	2	Nein	4		2		67	28.5	1	2		1		2		2		1	Verdacht auf Futtermittelallergie	2		2		2		2		2		2		2		6	5	3	5	4	1	225	4	0	730	730
0	51			3285	1	2	Nein	4		2		60	35	2	2		2		2		2		2		2		2		2		2		2		2		2		6	4	2	5	4	1	135	5	0	3285	3285
0	62	1	GER	1095	1	2	Nein	4		2		69	42	2	2		2		2		2		2		2		2		2		2		2		2		2		4	5	5	5	4	1	300	6	0	1095	1095
0	63	1	GER	2555	1	1	Ja, und zwar im Alter von... (bitte notieren)	1	3	2		63	30	2	2		2		2		2		2		2		2		2		2		2		2		2		6	6	1	3	4	1	90	6	0	2555	2555
0	65	1	GER	2555	1	2	Ja, und zwar im Alter von... (bitte notieren)	3	2.5	2		64	38	1	1	Bandscheibenvorfall	2		2		2		2		2		2		2		2		2		2		2		5	5	4	3	4	1	180	6	0	2555	2555
0	66	1	GER	913	1	2	Nein	4		2		66	35	2	2		2		2		2		2		2		2		2		2		2		2		2		6	6	6	2	2	1	180	6	0	913	913
0	67	1	GER	1095	1	2	Nein	4		2		62.5	43.4	1	2		2		2		2		2		2		2		2		2		2		2		1	Kehlkopflähmung links durch Trauma verursacht	6	6	6	6	4	1	375	6	0	1095	1095
0	68	1	GER	1460	1	1	Nein	2		2		60	30	2	2		2		2		2		2		2		2		2		2		2		2		2		3	6	6	6	4	1	90	6	0	1460	1460
0	69	1	GER	3285	1	1	Ja, und zwar im Alter von... (bitte notieren)	1	0.5	2		55	30	1	1	3x Hüft OP, angeboren keine linke Hüftpfanne, außerdem Beckenbruch	1		2		2		2		2		2		2		2		2		2		2		6	5	6	5	4	1	225	6	0	3285	3285
0	70			5110	1	1	Ja, und zwar im Alter von... (bitte notieren)	1	1.5	2		63	26	1	1		2		2		2		2		2		2		2		2		2		2		2		6	6	5	4	4	1	30	5	0	5110	5110
0	71	1	GER	2555	1	1	Nein	2		2		57	27.7	1	2		1		2		2		2		2		2		2		2		2		2		2		6	5	6	2	4	1	75	5	0	2555	2555
0	72	1	GER	2555	1	2	Ja, und zwar im Alter von... (bitte notieren)	3	1.5	2		60	28	1	2		1	Analfisteln	2		2		2		2		2		2		2		2		2		2		4	6	6	6	4	1	135	6	0	2555	2555
0	73	1	GER	913	1	2	Nein	4		2		70	39	2	2		2		2		2		2		2		2		2		2		2		2		2		4	5	6	5	4	1	45	5	0	913	913
0	74	1	GER	4745	1	2	Ja, und zwar im Alter von... (bitte notieren)	3	10	2		55	38	1	1		2		2		2		2		2		2		1	Milztumor	1		2		2		2		5	4	4	3	4	1	60	5	1	4745
0	78	1	GER	1095	1	2	Nein	4		2		65	37	2	2		2		2		2		2		2		2		2		2		2		2		2		6	6	6	6	4	1	90	6	0	1095	1095
0	79			3285	1	2	Nein	4		2		62.5	34.5	1	2		1	Atopie	2		2		2		2		2		2		2		2		2		2		5	6	6	4	4	1	135	6	0	3285	3285
0	81			730	1	2	Nein	4		2		62	31.5	2	2		2		2		2		2		2		2		2		2		2		2		2		5	6	6	5	4	1	135	6	0	730	730
0	82			1095	1	1	Nein	2		2		63	31	2	2		2		2		2		2		2		2		2		2		2		2		2		5	6	6	6	4	1	90	6	0	1095	1095
0	83	1	GER	2920	1	2	Nein	4		2		70	39.5	1	1		2		2		2		2		2		2		2		2		2		2		2		5	3	3	4	3	1	90	5	0	2920	2920
0	84			913	1	2	Nein	4		2		64	30	2	2		2		2		2		2		2		2		2		2		2		2		2		5	5	6	3	4	1	135	5	0	913	913
0	85	1	GER	1460	1	1	Ja, und zwar im Alter von... (bitte notieren)	1	2.5	2		57	27.8	2	2		2		2		2		2		2		2		2		2		2		2		2		5	5	5	5	4	1	135	5	0	1460	1460
0	86	1	GER	730	1	1	Nein	2		2		62	34	2	2		2		2		2		2		2		2		2		2		2		2		2		6	6	6	5	4	1	90	6	0	730	730
0	87			730	1	2	Nein	4		2		68	38	1	2		2		2		2		2		2		2		2		2		2		1	Kryptorchismus	2		4	5	6	2	4	1	225	5	0	730	730
0	92	1	GER	730	1	1	Ja, und zwar im Alter von... (bitte notieren)	1	2	2		65	29	2	2		2		2		2		2		2		2		2		2		2		2		2		5	6	6	6	4	1	180	6	0	730	730
0	96	1	GER	3468	1	1	Ja, und zwar im Alter von... (bitte notieren)	1	1	2		59	30	1	2		2		2		2		2		2		2		2		2		2		1	Inkontinent seit sie 7,5 Jahre alt ist	2		5	5	5	4	4	1	225	6	0	3468	3468
0	98			4380	1	1	Ja, und zwar im Alter von... (bitte notieren)	1	0.9	2		63	35	1	1	leichte HD, Spondylosen LWS	2		2		2		2		2		2		2		2		2		2		2		5	5	5	5	4	1	135	6	1	4380
0	100	1	GER	1460	1	1	Nein	2		2		60	31	2	2		2		2		2		2		2		2		2		2		2		2		2		6	6	6	3	4	1	150	5	0	1460	1460
0	105			1825	1	1	Nein	2		2		58	30	2	2		2		2		2		2		2		2		2		2		2		2		2		6	6	6	4	4	1	135	6	0	1825	1825
0	109			730	1	1	Nein	2		2		59	30	2	2		2		2		2		2		2		2		2		2		2		2		2		6	6	6	5	4	1	90	6	0	730	730
0	111			1825	1	2	Nein	4		2		62.5	34	2	2		2		2		2		2		2		2		2		2		2		2		2		5	5	6	5	4	1	60	6	0	1825	1825
0	112			1460	1	1	Nein	2		2		58.5	27	2	2		2		2		2		2		2		2		2		2		2		2		2		6	6	6	3	4	1	135	6	0	1460	1460
0	115			1095	1	1	Nein	2		2		58	28	2	2		2		2		2		2		2		2		2		2		2		2		2		6	5	5	4	4	1	60	6	0	1095	1095
0	117	1	GER	5110	1	2	Nein	4		2		64	35	2	2		2		2		2		2		2		2		2		2		2		2		2		4	4	5	3	4	1	180	5	0	5110	5110
0	128			1460	1	1	Ja, und zwar im Alter von... (bitte notieren)	1	4	2		63	35	1	2		2		2		2		2		2		2		1	Malignes Lymphom Haut	2		2		2		2		5	5	6	2	4	1	90	5	1	1460
0	131	1	GER	2190	1	1	Ja, und zwar im Alter von... (bitte notieren)	1	5	2		60	31	2	2		2		2		2		2		2		2		2		2		2		2		2		6	5	5	4	4	1	135	6	0	2190	2190
0	133			2555	1	1	Nein	2		2		60	32	2	2		2		2		2		2		2		2		2		2		2		2		2		5	5	5	5	4	1	45	5	0	2555	2555
0	141	1	GER	730	1	1	Nein	2		2		61	30	2	2		2		2		2		2		2		2		2		2		2		2		2		6	5	5	1	4	1	375	6	0	730	730
0	142	1	GER	1825	1	2	Nein	4		2		64	40	1	1	Arthrose	2		2		2		2		2		2		2		2		2		2		2		6	5	6	3	4	1	375	6	0	1825	1825
0	143	1	GER	1460	1	1	Nein	2		2		57	30	2	2		2		2		2		2		2		2		2		2		2		2		2		6	6	6	2	4	1	375	6	0	1460	1460
0	146	1	GER	365	2	1	Nein	2		2		60	33	1	2		2		2		2		2		2		2		2		1		2		2		2		6	5	6	5	4	1	135	5	0	365	365
0	147			730	1	2	Nein	4		2		67	34	2	2		2		2		2		2		2		2		2		2		2		2		2		6	6	6	6	4	1	90	5	0	730	730
0	148			2190	1	1	Ja, und zwar im Alter von... (bitte notieren)	1	4	2		63	33	2	2		2		2		2		2		2		2		2		2		2		2		2		6	6	6	3	4	1	135	5	0	2190	2190
0	153	1	GER	730	1	1	Nein	2		2		64	32	1	2		2		2		1		2		2		2		2		2		2		2		2		6	5	5	5	4	1	135	6	0	730	730
0	159			1460	1	1	Nein	2		2		60	30	2	2		2		2		2		2		2		2		2		2		2		2		2		6	6	6	5	4	1	135	6	0	1460	1460
0	160			730	1	1	Nein	2		2		61	33	2	2		2		2		2		2		2		2		2		2		2		2		2		6	6	6	5	4	1	135	6	0	730	730
0	161			4380	1	1	Ja, und zwar im Alter von... (bitte notieren)	1	9	2		60	30	1	2		2		2		2		2		2		2		2		2		1	Cushing	2		2		5	5	5	5	4	1	135	6	1	4380
0	163			2555	1	2	Nein	4		2		62.5	35.5	1	1	Arthrose und Spondylose	2		2		2		2		2		2		2		1	Trikuspidalklappendysplasie	2		2		2		4	4	4	2	3	1	75	5	0	2555	2555
0	173			730	1	1	Nein	2		2		62	29	2	2		2		2		2		2		2		2		2		2		2		2		2		3	5	5	3	4	1	300	6	0	730	730
0	174			365	2	2	Nein	4		2		67	35	2	2		2		2		2		2		2		2		2		2		2		2		2		6	6	6	5	3	1	150	6	0	365	365
0	182			2190	1	2	Ja, und zwar im Alter von... (bitte notieren)	3	5	2		65	35.4	1	2		1		2		2		2		2		2		2		2		2		2		2		6	6	6	4	4	1	180	4	0	2190	2190
0	184			4380	1	1	Ja, und zwar im Alter von... (bitte notieren)	1	8	2		60	34	1	1	Arthrose linkes Kniegelenk seit sie 10 Jahre alt ist, Spondylosen	2		2		2		2		2		2		1	Bösartig unter dem rechten Fussballen mit 12 Jahren, Lungenmetastasen	2		2		2		2		5	5	6	5	4	1	60	5	1	4380
0	186			2190	1	2	Nein	4		2		70	38	1	2		1	Umweltallergie	2		2		2		2		2		2		2		2		2		2		5	5	6	4	3	1	90	5	0	2190	2190
0	187			548	2	2	Nein	4		2		60	38	2	2		2		2		2		2		2		2		2		2		2		2		2		6	6	4	3	4	1	150	5	0	548	548
0	189			2555	1	1	Ja, und zwar im Alter von... (bitte notieren)	1	1	2		55	30	1	1		2		2		2		2		2		2		2		2		2		2		2		6	6	6	4	4	1	45	6	0	2555	2555
0	193			3833	1	2	Nein	4		2		64.5	43	1	1	Spondylose	2		2		2		2		2		2		2		2		2		2		2		6	5	6	6	4	1	15	5	0	3833	3833
0	194			4198	1	2	Ja, und zwar im Alter von... (bitte notieren)	3	10.5	2		65	44	1	2		2		2		2		2		2		2		1	Hoden- und Weichteilkrebs	2		2		2		2		6	6	6	5	4	1	15	5	1	4198
0	195			2190	1	2	Nein	4		2		60	32	1	2		2		2		2		2		2		2		2		2		2		1	Kryptorchismus	2		4	6	5	5	4	2		5	0	2190	2190
0	200	1	GER	1460	1	1	Nein	2		2		55	24	1	2		2		2		2		2		2		2		2		2		1	Hypothyreose	2		2		6	6	6	5	3	1	60	6	0	1460	1460
0	213			365	2	1	Nein	2		2		54	28	2	2		2		2		2		2		2		2		2		2		2		2		2		4	5	6	5	3	1	135	5	0	365	365
0	214	1	GER	3650	1	1	Nein	2		2		60	30	2	2		2		2		2		2		2		2		2		2		2		2		2		6	5	5	4	4	1	135	6	0	3650	3650
0	216			1095	1	2	Nein	4		2		66	42	2	2		2		2		2		2		2		2		2		2		2		2		2		6	6	6	6	4	1	225	6	0	1095	1095
0	217			365	2	1	Nein	2		2		60	35	2	2		2		2		2		2		2		2		2		2		2		2		2		6	6	6	3	4	1	225	6	0	365	365
0	218	1	GER	5110	1	1	Nein	2		2		58	30	1	2		2		2		2		2		2		2		2		1	altersbedingte Herzinsuffizienz im letzten Lebensjahr	2		2		2		6	5	5	4	4	1	45	6	1	5110
0	221	1	GER	1825	1	1	Nein	2		2		60	31	2	2		2		2		2		2		2		2		2		2		2		2		2		6	5	5	4	4	1	135	6	0	1825	1825
0	229	1	GER	4015	1	1	Ja, und zwar im Alter von... (bitte notieren)	1	1	2		64	41	1	1	Altersarthrose seit dem 9. Lebensjahr	2		2		2		2		2		2		2		2		2		2		2		5	5	5	3	4	1	90	6	0	4015	4015
0	231	1	GER	2555	1	1	Ja, und zwar im Alter von... (bitte notieren)	1	3	2		61	35	2	2		2		2		2		2		2		2		2		2		2		2		2		6	6	6	4	4	1	225	6	0	2555	2555
0	239	1	GER	5110	1	2	Nein	4		2		67	40	1	1	Spondylosen	2		2		2		2		2		2		1	Pankreaskarzinom	2		2		2		2		4	5	6	3	4	1	135	6	1	5110
0	56	2	USA	2008	1	2	No	4	0.7	2		66	36	1	2		2		2		2		2		2		2		2		2		2		1	Kryptorchismus	2		5	6	6	6	4	2		6	0	2008	2008
0	57	2	USA	3833	1	2	No	4		2		66	35	1	2		2		2		2		1	Magendrehung	2		2		1	2014 - toe tumor- squamous cell cancer; staged-lung cancer 2014	2		2		2		2		6	6	5	4	4	2		6	0	3833	3833
0	84	1	GER	730	1	1	No	2		2		59	26	2	2		2		2		2		2		2		2		2		2		2		2		2		4	5	6	5	4	1	150	6	0	730	730
0	102	2	USA	183	2	2	Yes, at the age of:...	3	0.5	2		50	25	2	2		2		2		2		2		2		2		2		2		2		2		2		5	6	6	3	4	2		6	0	183	183
0	106	1	GER	4015	1	2	No	4		2		63.5	34	2	2		2		2		2		2		2		2		2		2		2		2		2		5	4	5	3	4	1	30	6	0	4015	4015
0	121	1	GER	4015	1	1	Yes, at the age of:...	1	3	2		57	33	1	2		2		2		2		2		2		2		1	gutartiger Tumor an Schwanzspitze	2		2		2		2		5	6	6	3	3	1	135	6	0	4015	4015
[truncated: 41 more columns]

## Sheet: legend
groups: PD 0: dogs without PD; PD 1: untreated dogs with PD; PD 2: dogs with PD treated with T4; PD 3: dogs with PD treated with combination; PD 4: one dog with special treatment not included in other groups
id
origin code (Europ1=1, North America=2, South America=3, New Zealand/Australia=4, Africa=5, unknown=6)
adult: 1: adult; 2: growing
gender code: 1: female; 2: male
food intake code (strong interest=6, good interest=5, moderate interest=4, very little interest=3, poor interest=2, no interest=1)
exercise demand code (strong interest=6, good interest=5, moderate interest=4, very little interest=3, poor interest=2, no interest=1)
playing behaviour code (strong interest=6, good interest=5, moderate interest=4, very little interest=3, poor interest=2, no interest=1)
social behaviour code (strong interest=6, good interest=5, moderate interest=4, very little interest=3, poor interest=2, no interest=1)
sleeping behaviour code (normal=4, occasionally anxious=3, frequently anxious=2, never able to rest=1)
general behaviour code (very alert and responsive=6, alert and responsive=5, calm=4, very calm=3, lethargic=2, very lethargic=1)
walks_yard (in 24h) (1=walking; 2=yard)
mean walking duration in min
quality of life code (very good=6, good=5, satisfying=4, restricted=3, deficient=2, poor=1)
dead (alive=0, dead=1)
euthanasia (died=2, euthanasia=1)
dwarfism_diagnostics (yes=1, no=2)
which_diagnostics: thyroid hormone=6, GH+thyroid hormone+genetic testing=7, gentic testing+GH=8, GH stimulation testing+IGF+thyroid hormone=9, gentic testing+thyroid hormone=10, genetic testing+IGF+ thyroid hormone=11, GH+IGF=12, all=13)
treatment_dwarfism code (yes/treated=1, no/not treated=2)
treatment code (porcine growth hormone=1, gestagense=2, thyroid hormone=3, gestagenes+ thyroid hormone=4, porcine growth hormone+ thyroid hormone=5, thyroid hormone + human growth hormon=6)
improvement_general (yes=1, no=2)
improvement time period code (2 weeks=6, 4 weeks=5, 6 weeks=4, 8 weeks=3, 10 weeks=2, >10 weeks=1)
side effects code (yes=1, no=2)
treatment disontinued (yes=1, no=2)
change_food_intake_code (code 2: cannot be assessed=; no change=0; yes, ate a lot less=-2; yes, ate little less=-1; yes, ate little more=1, yes, ate a lot more=2)
change_walking_frequency_score (code 2: cannot be assessed=; no change=0; yes, walked little less=-1; yes, walked little more=1)
survival_since_diagnosis_code (1=<1year; 2=1-2years; 3=2-3years; 4=3-4years; 5=4-5years; 6=>5years)
